# Supplementary material for: Ultra-massive fluid transfusion in adult liver transplant recipients: A single center observational study
Source: PLoS One. 2025 Jun 17;20(6):e0325829. doi: 10.1371/journal.pone.0325829 (PMC12173374; doi:10.1371/journal.pone.0325829)
Supplement: S1 File — (DOCX) [file pone.0325829.s012.xlsx]

## Sheet: DATABASE
Deidentified_id	age	sex.m=1	aetiology	ht	wt	bmi	meld	pre.inr	pre.pt	pre.alb	pre.plat	pre.hb	pre.creat	pre.bili	pre.sodium	pre.aptt	pre.fibrinogen	op.type	multiorgan	redo	total.duration.surgery.(minutes)	vvb	piggyback	mt.inop	prbc.inop	ffp.inop	cpp.inop	plt.inop	donorblood.inop	blood.vol.inop	donorblood.c.inop	ffp.ratio.inop	plt.ratio.inop	cellsaver.inop	alb.inop	plasmalyte.inop	total.fms.inop	fms.exp.rbc.inop	total.icu.los	total.los	noradrenalinetotal.inop	norad.highest.inop	adrenaline.inop	vasopressin.inop	methylene.blue.inop	fio2.base	ph.base	po2.base	pco2.base
1	39	2	7	175	90	29.3878	33	2.3	27	26	22	82	131	565	130	57	0.9	1	0	0	870	0	0	3	20	3	10	7	0	9800	0	0.2	0.4	0	0	4000	22444	14844	56	56	13050	40	0	1	0	50	7.33	133	44
2	62	1	11	185	82	23.9591	22	1.3	14	27	28	100	123	159	137	33		1	0	0	660	0	0	1	7	2	0	2	0	3460	0	0.3	0.3	7875	2800	18000	33000	30340	21	28	2400	20	1	0	0	55	7.18	295	35
3	53	1	9	172.5	104.5	35.1187	8	1.2	13	33	78	113	66		140	31	3	1	0	0	640	0	0	2	12	4	0	2	0	5760	0	0.3	0.2	5750	1900	10000	21555	16995	3	17	3000	16	0	0	0	80	7.39	343	42
4	62	1	8	185	82	23.9591	22	1.3	14	30	27	84	174		137	33	3	1	0	1	735	0	0	1	4	4	7	2	1000	3860	1	1	0.5	3825	1400	15000	25600	24080	5	23	4400	20	0	0	0	75	7.18	295	35
5	62	1	7	178	104.4	32.9504	13	1.2	13	29	293	102	137	54	139	35		1	0	0	960	0	0	3	25	8	30	8	0	13300	0	0.3	0.3	12750	0	0	53440	43940	3	11	3150	20	0	0	0	70	7.33	197	43
6	53	1	3	176	81	26.1493	32	8.7	121	39	82	90	106	378	126	69	0.7	1	0	0	650	0	0	2	11	8	5	4	0	6680	0	0.7	0.4	5000	2400	125000	22650	18470	2	16	13500	50	0	0	0	70	7.23	213	43
7	64	1	3	177	79.8	25.4716	16	2	22	18	80	84	155	584	132	201	1.2	1	0	1	720	1	0	2	16	6	11	4	520	8820	1	0.4	0.3	7190	2500	14000	28210	22130	3	12	12450	25	0	1	1	50	7.28	345	48
8	62	1	3	175	73	23.8367	20	1.5	17	30	72	111	67	117	127	37	2.4	1	0	1	615	0	0	2	11	6	12	4	0	6420	0	0.5	0.4	0	3100	28000	33850	29670	3	39	5600	21	0	0	0	80	7.35	424	42.4
9	36	2	5	180	165	50.9259	38	2.6	29	26	19	77	205	570	133	39	1.1	1	0	1	650	0	0	2	14	10	20	5	0	8720	0	0.7	0.4	5200	2000	12000	22600	17280	25	40	10300	25	0	0	1	90	7.36	313	43.6
10	46	2	10	162	62.6	23.8531	11	1.2	13	29	333	114	75		133	60	4.5	1	0	0	620	1	0	2	12	7	2	0	900	6900	1	0.6	0	6525	3100	29000	45000	40440	2	27	8550	40	0	0	0		7.4	172	42
11	28	2	7	167	95	34.0636	27	1.3	15	29	117	79	158	558	138	36	24.4	1	0	0	690	0	0	2	13	6	0	2	900	7440	1	0.5	0.2	4275	1700	10000	20434	15494	15	15	5600	12	0	0	0	100	7.52	180	32.4
12	61	1	4	189	109	30.5143	24	2.3	26	40	112	133	195	138	119	46	1.4	1	0	0	715	0	0	1	2	5	0	1	0	1960	0	2.5	0.5	5900	2000	11000	19400	18640	15	27	2200	12	0	0	0	74	7.31	57	41
13	34	1	11	167	65	23.3067	18	1.1	13	19	111	118	59		133	31	2.7	1	0	0	830	0	0	1	7	5	0	4	900	5360	1	0.7	0.6	8536	2500	14000	27780	25120	3	17	2500	20	0	0	0	100	7.38	302	39.2
14	67	1	7	174	81.8	27.0181	14	2.4	27	25	211	75	154	498	132	70	1.2	1	0	0	600	0	0	3	24	10	20	3	0	12120	0	0.4	0.1	12000	3000	15000	37000	27880	2	19	3550	18	0	0	0	60	7.37	157	36.8
15	57	1	9	183	93	27.7703	12	1.6	19	24	42	125	73	53	134	57	1.8	1	0	0	690	0	0	1	2	2	10	2	0	1760	0	1	1	6146	2600	14000	23241	22481	5	13	3950	35	1	0	1	47	7.33	180	44.2
16	53	1	3	167	60	21.5139	20	1.4	16	30	59	98	311	18	138	43	1.2	2	1	0	792	0	1	1	9	8	0	1	450	5670	1	0.9	0.1	6452	2200	11000	23738	20318	4	11	7000	40	0	0	0	80	7.28	291	30
17	60	1	9	185	131	38.2761	13	1.3	15	29	51	124	107	23	137	36	1.5	1	0	0	750	0	0	2	13	8	20	4	0	7740	0	0.6	0.3	14200	4400	28000	52500	47560	2	13	4000	15	1	1	0	90	7.4	274	35.1
18	62	1	9	183	127	37.9229	8	1.2	13	39	192	147	123		135	30	3.1	1	0	0	890	0	0	2	14	11	12	3	900	9260	1	0.8	0.2	9894	4500	23000	43800	38480	8	18	9500	36	0	1	0	51	7.27	83.7	51.2
19	62	1	9	165	85.1	31.258	6	1	11	32	124	133	69	4	138	29	3.4	1	0	0	680	0	0	2	10	4	10	3	0	5400	0	0.4	0.3	3781	2200	11000	19587	15787	10	16	3800	20	0	0	0	60	7.45	197	34
20	52	1	11	177	87.5	27.9294	15	1.6	17	37	103	119	57	80	130	45	1.3	1	0	0	590	0	0	1	2	4	10	2	570	2730	1	2	1	5294	2400	12000	21000	20240	7	14	5400	20	0	0	0	60	7.26	134	47.5
21	60	1	7	165	64.25	23.5996	26	1.8	20	32			250		142	78	3.7	1	0	0	690	0	0	2	14	7	10	3	0	7520	0	0.5	0.2	6385	2700	15000	31692	26372	40	40	10100	30	0	0	0	50	7.15	105	44.2
22	59	2	11	176	61.5	19.8541	22	1.2	13	20	104	82	90	576	129	36	1.7	1	0	0	290	0	0	2	16	4	6	1	0	7200	0	0.3	0.1	5600	1600	5000	23000	16920			2250	30	0	1	0	50	7.46	164	34
23	57	1	9	163	121.4	45.6923	37	4.6	51	27	43	75	104	435	135	53	0.8	1	0	0	660	0	0	2	11	8	20	3	0	6780	0	0.7	0.3	5005	2000	10500	21262	17082	1	1	7400	40	0	0	1	50	7.42	83.7	52
24	49	2	11	174	125.9	41.5841	16	1.7	18	43	70	82	262	1062	136	62	1.3	1	0	0	670	0	0	1	8	5	10	1	0	4440	0	0.6	0.1	6380	1700	10000	20313	17273	5	14	7000	22	0	0	0	50	7.12	104	49.8
25	64	1	2	179	110	34.331	38	5.3	59	18	52	66	161	343	141	77	0.1	1	0	0	670	0	0	2	12	8	30	4	0	7560	0	0.7	0.3	7814	3000	15000	27919	23359	27	54	2500	15	1	0	0	60	7.29	227	49
26	65	2	4	163	77.8	29.2822	36	1.8	19	15	91	88	86	42	134	41	1.4	1	0	0	810	0	0	2	12	5	19	3	0	6540	0	0.4	0.3	0	1200	6000	19500	14940	23	79	2750	10	0	0	0	70	7.35	334	43
27	61	2	4	153	84	35.8836	13	1.8	19	27	44	83	86	85	135	38	1.3	1	0	0	765	0	0	2	14	5	18	3	0	7280	0	0.4	0.2	6000	2200	10000	22068	16748	6	19	8000	40	0	0	0	60	7.49	232	42.7
28	47	2	1	165	90	33.0579	18	3.2	35	31	92	82	50	265	130	56	0.9	1	0	0	750	0	0	2	15	8	40	3	1125	9825	1	0.5	0.2	9375	1200	7000	25700	20000	3	30	4850	15	0	1	0	70	7.37	173	41.8
29	58	2	4	164	100	37.1802	34	2.2	25	41	48	82	293	64	135	57	1.3	1	0	0	650	0	0	2	11	5	30	2	0	6180	0	0.5	0.2	5813	2200	12000	22519	18339	3	78	5350	12	0	1	0	70	7.3	250	46.3
30	46	1	7	182	73	22.0384	34	2.9	32	27	112	125	111	566	131	43	2	1	0	0	480	0	0	1	9	7	0	2	0	5220	0	0.8	0.2	6232	2200	11000	21804	18384	3	14	13300	60	0	0	0	50	7.36	118	45.1
31	40	1		166	122	44.2735	14	1.6	18	32	68	106	120		129	41	1.6	1	0	0	1065	0	0	2	14	2	13	2	0	6380	0	0.1	0.1	6300	2600	14000	27830	22510	4	14	12750	35	0	0	0	60	7.35	334	43.6
32	56	1	3	179	92	28.7132	34	2.3	26	46	57	76	128	794	142	70	1.5	1	0	0	690	0	0	1	7	4	13	1	0	3920	0	0.6	0.1	5772	1900	8000	21000	18340	6	52	13200	60	0	0	1	50	7.16	159	38.6
33	48	2	8	165	59.8	21.9651	18	2.9	33	36	99	87	58	176	140	51	1.2	1	0	0	570	0	0	3	24	7	30	6	221	12541	1	0.3	0.3	9479	3000	16500	34195	25075	2	9	9300	20	0	1	0	60	7.43	220	39.5
34	56	1	11	183	105	31.3536	10	1.5	16	25	89	99	103	16	132	38	2.4	1	0	0	660	0	0	2	12	6	15	2	0	6460	0	0.5	0.2	11475	3200	16000	32000	27440	7	21	14050	45	0	1	0	60	7.31	247	37
35	63	1	9	175	116	37.8776	13	1.3	13	33	51	121	119	18	134	28	3.5	1	0	0	750	0	0	1	4	6	10	2	675	3995	1	1.5	0.5	2952	2800	15000	26588	25068	7	22	18100	35	1	1	0	50	7.48	421	27
36	54	2	1	158	77	30.8444	26	3.1	33	17	72	111	48	180	119	69	0.8	1	0	0	840	0	0	1	8	7	0	4	1000	6240	1	0.9	0.5	7350	3000	12000	30544	27504	10	20	9950	35	0	1	0	60	7.44	419	42
37	50	1	3	176.3	86.2	27.7334	27	1.8	19	23	139	55	133	36	137	41		1	0	0	825	0	0	2	16	8	20	2	0	8480	0	0.5	0.1	7168	1900	10000	23131	17051	9	19	5900	30	1	0	1		7.15	174	37
38	48	2	1	165	59.8	21.9651	28	1.1	13	29	191	126	58		137	32	4.4	1	0	1	570	0	0	3	24	12	30	6	225	13545	1	0.5	0.3	9700	3000	16500	34197	25077	3	10	9900	50	0	0	1	50	7.33	144	44
39	47	1	2	143	177	86.5568	26	3.2	70	30	250	93	225		130	127	0.5	1	0	0	600	0	0	2	15	10	13	1	0	8160	0	0.7	0.1	5175	1600	8000	21000	15300	9	18	8500	30	0	0	0	60	7.35	69.8	43.8
40	71	2	7	161	73	28.1625	19	2.8	31	27	35	85	71		131	46	1.2	1	0	0	700	0	0	2	18	10	20	4	0	10040	0	0.6	0.2	4797	2800	13000	22614	15774	64	119	4700	20	0	0	0	70	7.41	306	43.1
41	47	2	10	154	75.4	31.7929	22	1.5	17	34	188	82	226		137	30	3.8	2	1	0	1110	0	0	3	20	12	28	4	900	12260	1	0.6	0.2	11287	4200	25000	50243	42643	59	89	5400	18	1	1	0	80	7.38	159	32.8
42	54	2	5	152	48.9	21.1652	24	1.2	15	30	34	114	90	407	140	23	3.7	1	0	1	760	0	0	1	9	0	0	0	1200	4620	1	0	0	3816	2400	11000	19544	16124	3	16	11000	18	0	0	0	60	7.3	86.1	48.1
43	51	2	2	170	109	37.7163	35	3.2	36	32	53	64	78	509	128	64	0.4	1	0	0	840	0	0	2	11	6	10	1	0	5780	0	0.5	0.1	5248	1800	9500	19474	15294	5	17	13000	30	0	0	1	59	7.48	205	40.6
44	20	2	5	168	76.6	27.14	21	1.9	19	42	175	113	49	121	132	30	2.5	1	0	0	690	0	0	1	4	1	10	1	0	2120	0	0.3	0.3	4395	2300	11500	19231	17711	8	16	7000	50	0	0	0	60	7.31	252	40.1
45	62	1	1	174	93.5	30.8825	22	1.6	27	28	197	85	107		136			1	0	0	870	0	0	2	14	8	25	4	0	8220	0	0.6	0.3	9225	3200	18000	34065	28745	33	38	13100	30	0	1	0	50	7.27	413	45.1
46	43	1	1	172	76.8	25.96	15	2.1	29	39	83	91	70	106	123	63	0.7	1	0	0	690	0	0	1	9	3	40	4	829	6449	1	0.3	0.4	6424	1600	8000	18864	15444	5	16	6600	25	0	0	0	50	7.24	275	46.6
47	68	1	1	165	67.6	24.8301	14	1.2	13	29	194	91	124		140			1	0	0	730	0	0	3	32	12	11	6	1000	16980	1	0.4	0.2	15144	6800	38000	76116	63956	9	34	13200	60	0	0	1	75	7.36	424	44.5
48	63	2	4	168	105	37.2024	12	1.3	14	33	123	66	114		136	28	2.9	1	0	0	600	0	0	2	12	2	30	4	1125	7485	1	0.2	0.3	7650	3900	19000	34739	30179	4	14	6600	20	0	0	0	70	7.5	111	38.1
49	69	1	3	169	73.5	25.7344	19	1.2	13	35	224	103	93		141			1	0	0	750	0	0	3	31	8	16	8	675	15975	1	0.3	0.3	10484	4400	22000	45830	34050	14	54	4700	40	0	0	1	70	7.313	248	51.9
50	49	2	4	171	88	30.0947	20	1.9	23	29	69	84	62	134	135	170	0.9	1	0	0	720	0	0	2	13	6	15	5	900	8340	1	0.5	0.4	4725	2200	11000	22213	17273	2	20	2700	12	0	0	0	60	7.348	135	44.6
51	44	2	11	157	68	27.5873	31	1.7	37.3	33	196	82	177	477	138	58	1.7	1	0	1	580	0	1	2	14	8	10	2	0	7520	0	0.6	0.1	5400	1800	10000	20709	15389	5	17	5400	20	0	0	0	60	7.447	134	43
52	65	1	4	179	90.3	28.1826	11	1.3	14	32	124	108	96	24	137			1	0	0	680	0	0	2	12	10	15	2	900	8160	1	0.8	0.2	8775	3000	12000	29766	25206	4	38	8800	25	1	1	0	60	7.32	280	50.4
53	51	2	2	145	45.2	21.4982	9	1.3	14.2	44	193	129	52	23	144	29	3.5	3	0	0	370	0	0	2	12	17	70	6	900	11460	1	1.4	0.5	17707	5200	26000	53000	48440	58	75	5000	30	0	0	0	50	7.4	262	37
54	63	1	1	180	90.1	27.8086	19	1.4	18.6	39	86	71	160		139	30	1.8	1	0	0	685	0	0	3	22	5	0	1	0	9560	0	0.2	0	0	7075	23500	41500	33140	3	12	7900	40	0	1	0	50	7.28	279	32
55	23	2	5	165	70	25.7117	21	2.1	62	25	64	89	46	92	126	89	0.5	1	0	0	780	1	0	3	22	12	32	5	0	12400	0	0.5	0.2	24771	2200	15000	64500	56140	15	28	4800	25	0	0	1	40	7.35	53.9	41.1
56	38	1	7	183	93	27.7703	36	1.7	29	34	83	86	192	1107	139	57	1.9	1	0	0	750	0	0	3	20	8	15	2	0	9900	0	0.4	0.1	11779	3600	18000	36500	28900	50	71	9500	35	0	1	0	40	7.27	80	49.8
57	64	1	2	165.5	57.5	20.9929	10	1.3	17.4	29	90	98	69		138	48	2.7	1	0	0	600	0	0	2	17	0	0	0	921	7381	1	0	0	5412	2400	14000	27263	20803	2	31	7000	12	0	0	0	50	7.4	214	37.2
58	53	1	1	167	75.5	27.0716	14	1.4	17	31	74	107	60		136	35	3.1	1	0	0	630	0	0	1	8	4	15	3	0	4740	0	0.5	0.4	4050	2500	11000	23000	19960	2	8	8300	30	1	1	0	50	7.31	142	46.9
59	55	2	1	175	57.8	18.8735	30	2.6	31	27	68	81	79		136	26	1.1	1	0	0	490	0	0	2	12	4	12	4	0	6400	0	0.3	0.3	8385	2300	12000	25800	21240	5	33	3300	30	0	0	0	60	7.428	375	42.4
60	63	1	3	171.5	79	26.8596	32	1.2	14.9	33	109	105	119	19	138	30	3.6	1	0	0	730	0	1	1	5	6	4	1	900	4280	1	1.2	0.2	6300	1800	9000	19870	17970	3	18	7500	20	0	0	0	40	7.35	243	57
61	56	1	1	172	85	28.7317	21	1.7	22.7	28	77	137	71		139	54	1.4	1	0	0	570	1	0	3	25	12	22	4	900	14040	1	0.5	0.2	16009	8600	46000	80561	71061		1	2400	10	1	0	0	50	7.3	538	51.1
62	65	1	4	176	80	25.8264	16	1.5	16.3	29	180	118	79	51	135	34	3.1	1	0	0	550	0	0	2	17	7	23	3	0	8920	0	0.4	0.2	10939	3600	18000	36806	30346	2	14	9600	40	0	1	0	50	7.43	114	36
63	54	2	5	169	78	27.31	26	2	21	45	26	84	152	692	138	37	1.3	1	0	1		0	0	2	14	5	30	7	0	8320	0	0.4	0.5	9175	2500	12000	28400	23080	36	56	9750	30	0	1	0	60	7.49	372	29.7
64	57	1	7	168	70.1	24.837	25	1.5	18	25	197	113	109	400	145	50	2.9	1	0	0	840	0	0	2	16	5	21	2	0	7900	0	0.3	0.1	12572	4000	17000	38010	31930	14	14	4500	20	1	0	0	60	7.4	251	46.1
65	63	2	4	151	93	40.7877	22	1.5	17.5	46	147	119	294	57	136	34	1.8	1	0	0	860	0	0	3	20	6	15	3	900	10600	1	0.3	0.2	7035	2800	14000	29793	22193	46	68	5300	35	0	0	0	60	7.287	299	31.3
66	50	2	1	161	67	25.8478	25	2.1	15.8	32	58	93	177		135	44	1.9	1	0	0	710	0	0	3	24	14	20	4	0	13120	0	0.6	0.2	20412	5000	25000	63529	54409	6	23	4300	15	0	0	0	40	7.46	108	39
67	63	1	6	169	70	24.5089	19	1.7	27.9	33	65	129	69		135	48	0.9	1	0	0	690	0	0	2	13	6	20	3	0	7140	0	0.5	0.2	12700	3500	18000	23183	18243	2	9	4250	30	0	0	0	35	7.32	304	50.6
68	61	1	1	182	74	22.3403	30	1.4	17.1	30	75	85	89	38	128	32	2.4	1	0	0	690	0	0	2	14	4	20	2	0	6920	0	0.3	0.1	5626	2200	11000	21927	16607	7	21	14500	40	0	0	1	40	7.32	113	39.7
69	55	2	10	157	70	28.3987	12	1.2	14.8	28	180	108	185		142	80	3.8	2	1	0	830	0	0	1	9	4	10	2	300	5120	1	0.4	0.2	6764	3000	15000	28900	25480	2	13	6000	20	0	0	0	40	7.34	145	33.5
70	51	1	1	176	111	35.8342	27	2.3	29	34	42	94	39	208	112	53	1	1	0	0	1070	0	0	3	36	28	60	0	0	20480	0	0.8	0	22200	6900	40000	79900	66220	42	165	7500	50	1	1	0	60	7.22	109	56.5
71	54	1	1	176	57.6	18.595	28	4.2	43	22	86	67	76	332	126	77	0.8	1	0	0	460	0	0	2	16	5	24	3	0	8160	0	0.3	0.2	4154	1600	8500	19600	13520	14	20	4000	12	0	0	0	40	7.28	459	45.1
72	63	2	3	170.5	81.6	28.0699	14	1.7	18.8	39	22	93	98	25	134	39	1.8	1	0	0	610	0	0	2	14	6	24	5	0	8000	0	0.4	0.4	3093	2000	10000	18400	13080	4	20	4500	14	0	0	0	50	7.37	103	46
73	71	1	4	180	102	31.4815	16	1.6	23.6	31	31	88	54	65	140	39	1.5	1	0	0	660	0	0	1	7	4	20	3	0	4460	0	0.6	0.4	0	2800	14000	23000	20340	5	48	16700	40	1	1	1	40	7.33	157	48.9
74	67	1	2	170	70	24.2215	6	0.9	12.4	41	229	131	81	12	143	33	2.8	1	0	0	650	0	0	2	10	4	10	2	0	5200	0	0.4	0.2	3550	2400	12000	20750	16950	4	12	4100	14	0	0	0	40	7.41	202	45
75	68	1	2	165	108	39.6694	17	1.8	21.1	33	128	94	93		139	41	1.6	1	0	0	730	0	0	2	14	8	20	2	0	7720	0	0.6	0.1	5835	2400	1200	23400	18080	7	21	13500	45	0	1	0	50	7.37	186	48.1
76	60	1	4	170	92	31.8339	21	1.2	14.7	25	298	116	72	31	134	30	2.8	1	0	0	760	0	0	3	31	18	50	10	900	19280	1	0.6	0.3	29315	26100	39000	103023	91243	43	82	24750	60	0	0	1	40	7.44	116	37.9
77	26	2	11	169	66.1	23.1434	15	1.2	14.9	26	71	88	64	132	147	38	1.8	1	0	0	760	0	0	2	18	2	15	2	0	7940	0	0.1	0.1	4088	1800	9000	18863	12023	4	29	4700	15	0	0	0	40	7.38	199	38.9
78	35	1	7	169	76.1	26.6447	24	1.7	23	29	164	72	113		137	80	2.9	1	0	0	690	0	0	3	34	12	32	2	0	16360	0	0.4	0.1	18545	4600	24000	54300	41380	17	28	7000	20	0	0	0	70	7.23	164	45.9
79	38	2	11	181	107	32.6608	17	1.5	16.7	31	26	129	59		138	43	1.5	1	0	0	680	0	0	2	11	6	20	0	0	5780	0	0.5	0	12154	3800	19000	37719	33539	2	9	4900	15	1	0	0	45	7.41	159	41.5
80	58	2	7	153	67.8	28.9632	17	1.8	22	36	50	81	94	43	138	4	2.9	1	0	0	460	0	0	3	25	12	20	4	0	13100	0	0.5	0.2	7450	400	12000	28335	18835	6	15	5000	20	0	0	0	50	7.16	195	48.3
81	44	1	7	176	120.6	38.9334	17	1.7	20.8	30	34	120	100		136	201	1.3	1	0	0	550	0	0	2	10	6	20	2	0	5800	0	0.6	0.2	5743	1600	9000	19000	15200	24	46	2700	15	0	0	0	50	7.37	133	39.9
[truncated: 158 more columns]
